# Supplementary material for: Intraspecific and spatial variation in habitat use by sperm whales (Physeter macrocephalus) along the west coast of Martinique
Source: PeerJ. 2025 Jul 14;13:e19614. doi: 10.7717/peerj.19614 (PMC12269786; doi:10.7717/peerj.19614)
Supplement: Supplemental Information 12 [file peerj-13-19614-s012.zip]

Archive with 11 entries (11 files):
- jabbrv-ltwa-all.ldf
- jabbrv-ltwa-en.ldf
- jabbrv.sty
- main.tex
- naturemag-doi.bst
- sample.bib
- wlscirep.cls
- figure/Figure_S2.png
- figure/Figure_S4.png
- figure/Figure_S1.png
- figure/Figure_S3.png
