# Supplementary material for: Intraspecific and spatial variation in habitat use by sperm whales (Physeter macrocephalus) along the west coast of Martinique
Source: PeerJ. 2025 Jul 14;13:e19614. doi: 10.7717/peerj.19614 (PMC12269786; doi:10.7717/peerj.19614)
Supplement: Supplemental Information 12 [file peerj-13-19614-s012.zip › main.tex]

\documentclass[fleqn,10pt]{wlscirep}
\usepackage[utf8]{inputenc}
\usepackage[T1]{fontenc}
\usepackage{geometry}
\usepackage{array}
\usepackage{float}

\usepackage[nodisplayskipstretch]{setspace}
\title{Intraspecific and spatial variation in habitat use by sperm whales (\textit{Physeter macrocephalus}) along the west coast of Martinique}

\author[1,*]{Serena Laurent}
\author[1]{Marion Poupard}
\author[1]{Célia Ortolé}
\author[1,2]{Céline Valin}
\author[1,2]{Benjamin de Montgolfier}
\affil[1]{Aquasearch design office, ZAC Les Cotteaux 97228 Sainte-Luce, Martinique, France}

\affil[2]{Institut des Sciences de la Mer (ISMER), Université du Québec, Rimouski (UQAR), 310 allée des Ursulines, Rimouski, QC G5L 3A1, Canada}

\affil[*]{b.montgolfier@aquasearch.fr }


\usepackage{makecell}
\usepackage{longtable}


\begin{document}

\flushbottom
%\maketitle

%\thispagestyle{empty}


\section*{Supplementary material}
\renewcommand{\thefigure}{S\arabic{figure}}
\setcounter{figure}{0}
\renewcommand{\thetable}{S\arabic{table}}
\setcounter{table}{0}


\begin{figure}[H]
\centering
\includegraphics[width=0.8\linewidth]{figure/Figure_S1.png}
\caption{7-second Spectrogram and waveform of a signal containing clicks from two individuals (A and B)}
\label{fig:tdoas_ex}
\end{figure}


\begin{table}[h]
    \centering
    \caption{Acoustic characterisation of the social structure of each aggregation.}
    \begin{tabular}{cccccc}
        \toprule
        Aggregation ID & Month and period & \makecell{Number of \\ adult males} & \makecell{Number of adult females /\\juvenile males} & \makecell{Number of\\ immatures} & Total \\
        \midrule
        3001 & January, period 1 & 2 & 1 & 1 & 4 \\
        3002 & January, period 1 & 2 & 1 & 1 & 4 \\
        3003 & January, period 1 & 2 & 2 & 0 & 4 \\
        3005 & January, period 1 & 2 & 2 & 1 & 5 \\
        3006 & January, period 1 & 3 & 2 & 0 & 5 \\
        3007 & January, period 1 & 2 & 0 & 0 & 2 \\
        3009 & February, period 1 & 1 & 3 & 0 & 4 \\
        3010 & March, period 1 & 2 & 0 & 0 & 2 \\
        3011 & March, period 1 & 0 & 2 & 0 & 2 \\
        3014 & March, period 1 & 1 & 0 & 0 & 1 \\
        3018 & March, period 1 & 1 & 2 & 3 & 6 \\
        3019 & April, period 2 & 1 & 2 & 2 & 5 \\
        3020 & April, period 2 & 0 & 1 & 2 & 3 \\
        3021 & April, period 2 & 2 & 1 & 0 & 3 \\
        3022 & April, period 2 & 1 & 0 & 1 & 2 \\
        3023 & April, period 2 & 1 & 3 & 1 & 5 \\
        3024 & April, period 2 & 0 & 1 & 1 & 2 \\
        3025 & April, period 2 & 4 & 4 & 1 & 9 \\
        3026 & May, period 2 & 0 & 5 & 2 & 7 \\
        \bottomrule
    \end{tabular}
    
    \label{tab:aggregation}
\end{table}

\newpage 

\begin{longtable}{cccc}
    \caption{Animal Sizes (AS) and associated standard deviations (Nad.male = 28, Nad.female/juv.male = 30, Nimmature = 16)} \label{tab:size} \\
    \toprule
    Date & AS (m) & Class & SD\_AS (m) \\
    \midrule
    \endfirsthead
    \toprule
    Date & AS (m) & Class & SD\_AS (m) \\
    \midrule
    \endhead

    \midrule
    \multicolumn{4}{r}{{\textit{Continued on next page}}} \\
    \midrule
    \endfoot

    \bottomrule
    \endlastfoot

    12/1 & 12.4 & Adult male & 0.7 \\
    12/1 & 12.7 & Adult male & 0.9 \\
    12/1 & 8.5 & Immature & 1.5 \\
    12/1 & 13.2 & Adult male & 1.2 \\
    12/1 & 9.5 & Adult female / Juvenile male & 0.7 \\
    12/1 & 7.7 & Immature & 1.6 \\
    12/1 & 13.2 & Adult male & 1.2 \\
    12/1 & 12.5 & Adult male & 0.6 \\
    12/1 & 10.1 & Adult female / Juvenile male & 0.6 \\
    12/1 & 9.8 & Adult female / Juvenile male & 0.7 \\
    12/1 & 12.5 & Adult male & 0.6 \\
    12/1 & 15.4 & Adult male & 1.7 \\
    12/1 & 12.8 & Adult male & 0.5 \\
    12/1 & 11.9 & Adult female / Juvenile male & 0.1 \\
    12/1 & 9.5 & Adult female / Juvenile male & 1.0 \\
    12/1 & 8.9 & Immature & 1.2 \\
    19/1 & 14.3 & Adult male & 0.8 \\
    19/1 & 12.2 & Adult male & 0.7 \\
    19/1 & 14.2 & Adult male & 0.7 \\
    19/1 & 14.4 & Adult male & 0.8 \\
    19/1 & 14.2 & Adult male & 0.7 \\
    19/1 & 11.3 & Adult female / Juvenile male & 0.6 \\
    19/1 & 9.0 & Adult female / Juvenile male & 1.6 \\
    1/2 & 12.9 & Adult male & 0.8 \\
    1/2 & 11.4 & Adult female / Juvenile male & 0.0 \\
    1/2 & 10.7 & Adult female / Juvenile male & 0.4 \\
    1/2 & 10.3 & Adult female / Juvenile male & 0.6 \\
    8/3 & 14.7 & Adult male & 0.3 \\
    8/3 & 15.6 & Adult male & 0.3 \\
    8/3 & 10.1 & Adult female / Juvenile male & 0.0 \\
    8/3 & 10.1 & Adult female / Juvenile male & 0.0 \\
    21/3 & 12.4 & Adult male & 0.0 \\
    28/3 & 11.4 & Adult female / Juvenile male & 0.5 \\
    28/3 & 11.9 & Adult female / Juvenile male & 0.7 \\
    28/3 & 8.5 & Immature & 0.7 \\
    28/3 & 13.0 & Adult male & 1.1 \\
    28/3 & 8.0 & Immature & 0.9 \\
    28/3 & 8.8 & Immature & 0.6 \\
    9/4 & 8.0 & Immature & 1.7 \\
    9/4 & 12.8 & Adult male & 1.7 \\
    9/4 & 7.7 & Immature & 0.4 \\
    9/4 & 9.0 & Adult female / Juvenile male & 0.3 \\
    9/4 & 8.6 & Immature & 0.1 \\
    9/4 & 12.2 & Adult male & 0.2 \\
    9/4 & 11.3 & Adult female / Juvenile male & 0.7 \\
    9/4 & 14.0 & Adult male & 0.9 \\
    9/4 & 7.7 & Immature & 0.9 \\
    9/4 & 8.6 & Immature & 0.5 \\
    9/4 & 12.0 & Adult male & 1.0 \\
    9/4 & 11.5 & Adult female / Juvenile male & 0.8 \\
    9/4 & 9.0 & Adult female / Juvenile male & 0.4 \\
    15/4 & 12.3 & Adult male & 1.0 \\
    15/4 & 9.6 & Adult female / Juvenile male & 0.2 \\
    15/4 & 10.8 & Adult female / Juvenile male & 0.3 \\
    15/4 & 9.5 & Adult female / Juvenile male & 0.3 \\
    15/4 & 8.3 & Immature & 0.8 \\
    24/4 & 7.6 & Immature & 0.6 \\
    24/4 & 9.2 & Adult male & 0.6 \\
    24/4 & 8.3 & Immature & 0.8 \\
    24/4 & 11.3 & Adult female / Juvenile male & 0.2 \\
    24/4 & 12.0 & Adult male & 0.4 \\
    24/4 & 12.5 & Adult male & 0.6 \\
    24/4 & 9.0 & Adult female / Juvenile male & 0.6 \\
    24/4 & 9.6 & Adult female / Juvenile male & 0.4 \\
    24/4 & 12.7 & Adult male & 0.7 \\
    24/4 & 9.2 & Adult female / Juvenile male & 0.5 \\
    24/4 & 12.2 & Adult male & 0.5 \\
    15/5 & 8.8 & Immature & 0.2 \\
    15/5 & 9.2 & Adult female / Juvenile male & 0.0 \\
    15/5 & 9.6 & Adult female / Juvenile male & 0.1 \\
    15/5 & 10.1 & Adult female / Juvenile male & 0.3 \\
    15/5 & 8.8 & Immature & 0.2 \\
    15/5 & 9.0 & Adult female / Juvenile male & 0.1 \\
    15/5 & 9.9 & Adult female / Juvenile male & 0.2 \\
\end{longtable}

\begin{figure}[H]
\centering
\includegraphics[width=0.8\linewidth]{figure/Figure_S2.png}
\caption{Positive correlation between bathymetry and distance from the coast. The p-value and the R-squared are indicated.}
\end{figure}


\begin{figure}[H]
\centering
\includegraphics[width=0.8\linewidth]{figure/Figure_S3.png}
\caption{Graphs representing the association between aggregation size and bathymetry (a) and slope (b), average size of the individuals composing it and bathymetry (c) and slope (d). Comparison of bathymetries (e) and slope (f) of aggregations in the case of presence or absence of an immature. Medians and standard deviations are represented for (e) and (f).}
\end{figure}

\begin{table}[h]
    \centering
    \begin{tabular}{lcccc}
        \toprule
        & \multicolumn{2}{c}{Additional data} & \multicolumn{2}{c}{Study data} \\
        \cmidrule(lr){2-3} \cmidrule(lr){4-5}
        Behaviour & Bathymetry & Slope & Bathymetry & Slope \\
        \midrule
        Hunting & 0  & 0  & 28 & 27 \\
        Moving  & 58 & 57 & 18 & 18 \\
        Resting & 6  & 6  & 6  & 6  \\
        Socialising & 7  & 7  & 3  & 3  \\
        \bottomrule
    \end{tabular}
    \caption{Description of the sample sizes for each behaviour, separating the additional data from the data from our study.}
    \label{tab:behaviour}
\end{table}

\begin{table}[h]
    \centering
    \begin{tabular}{lcc}
        \toprule
        Behaviour & Visual & Acoustic  \\
        \midrule
        Hunting & /  & 18  \\
        Moving  & 18 & / \\
        Resting & 6  & /   \\
        Socialising & 0  & 3  \\
        \bottomrule
    \end{tabular}
    \caption{Description of the number of samples characterised visually and acoustically for our study data.}
    \label{tab:behaviour2}
\end{table}


\begin{figure}[H]
\centering
\includegraphics[width=0.8\linewidth]{figure/Figure_S4.png}
\caption{Comparison of bathymetry (a), slope (b) and size of aggregations (c) between the two periods of the study. Medians and standard deviations are represented.}
\end{figure}


\end{document}
