# Supplementary material for: Intraspecific and spatial variation in habitat use by sperm whales (Physeter macrocephalus) along the west coast of Martinique
Source: PeerJ. 2025 Jul 14;13:e19614. doi: 10.7717/peerj.19614 (PMC12269786; doi:10.7717/peerj.19614)
Supplement: Supplemental Information 12 [file peerj-13-19614-s012.zip › sample.bib]

@ARTICLE{Figueredo:2009dg,
   author = {Figueredo, A.~J. and Wolf, P. S.~A.},
   title = {Assortative pairing and life history strategy -- a cross-cultural study},
   journal = {Human Nature},
   volume = {20},
   pages = {317-330},
   year = {2009},
   doi={https://doi.org/10.1007/s12110-009-9068-2}
}

@MISC{Hao:gidmaps:2014,
  author = {Hao, Z. and AghaKouchak, A. and Nakhjiri, N. and Farahmand, A},
  year = {2014},
  title = {Global integrated drought monitoring and prediction system ({GIDMaPS}) data sets},
  howpublished = {\emph{figshare} \url{http://dx.doi.org/10.6084/m9.figshare.853801}}
}

@article{pavan1999acoustic,
  title={Acoustic measure of body growth in a photo-identified sperm whale},
  author={Pavan, G and Fossati, C and Manghi, M and Priano, M},
  journal={European Research on Cetaceans},
  volume={12},
  pages={254--258},
  year={1999}
}
@article{andre2017sperm,
  title={Sperm whale long-range echolocation sounds revealed by ANTARES, a deep-sea neutrino telescope},
  author={Andr{\'e}, Michel and Caball{\'e}, A and Van der Schaar, M and Solsona, A and Hou{\'e}gnigan, Ludwig and Zaugg, S and S{\'a}nchez, AM and Castell, JV and Sol{\'e}, M and Vila, F and others},
  journal={Scientific reports},
  volume={7},
  number={1},
  pages={1--12},
  year={2017},
  publisher={Nature Publishing Group}
}
@article{sciacca2015annual,
  title={Annual acoustic presence of fin whale (Balaenoptera physalus) offshore eastern Sicily, central Mediterranean Sea},
  author={Sciacca, Virginia and Caruso, Francesco and Beranzoli, Laura and Chierici, Francesco and De Domenico, Emilio and Embriaco, Davide and Favali, Paolo and Giovanetti, Gabriele and Larosa, Giuseppina and Marinaro, Giuditta and others},
  journal={PloS one},
  volume={10},
  number={11},
  pages={e0141838},
  year={2015},
  publisher={Public Library of Science San Francisco, CA USA}
}

@article{gannier2002distribution,
  title={Distribution and relative abundance of sperm whales in the Mediterranean Sea},
  author={Gannier, Alexandre and Drouot, Violaine and Goold, John C},
  journal={Marine Ecology Progress Series},
  volume={243},
  pages={281--293},
  year={2002}
}

@article{barlow2005estimates,
  title={Estimates of sperm whale abundance in the northeastern temperate Pacific from a combined acoustic and visual survey},
  author={Barlow, Jay and Taylor, Barbara L},
  journal={Marine Mammal Science},
  volume={21},
  number={3},
  pages={429--445},
  year={2005},
  publisher={Wiley Online Library}
}

@online{meteo,
    author = {Larvor,G and Berthomier, L and Chabot, V and Le Pape, B and Pradel, B and Perez, L},
    title ={ MeteoNet, an open reference weather dataset by METEO FRANCE},
    url  = {https://meteonet.umr-cnrm.fr/?fbclid=IwAR3foznY8wfy8oYt-DPPSnXiqK6x6z0vAPk8GCAj8VOuPWtsEVDmWpv9M04},
    addendum = {(accessed: 01.04.2021)},
    keywords = {Dataset, Meteo France}
}

@article{notarbartolo2008pelagos,
  title={The Pelagos sanctuary for Mediterranean marine mammals},
  author={Notarbartolo-di-Sciara, Giuseppe and Agardy, Tundi and Hyrenbach, David and Scovazzi, Tullio and Van Klaveren, Patrick},
  journal={Aquatic Conservation: Marine and Freshwater Ecosystems},
  volume={18},
  number={4},
  pages={367--391},
  year={2008},
  publisher={Wiley Online Library}
}

@article{hastie2003sperm,
  title={Sperm whale distribution and seasonal density in the Faroe Shetland Channel},
  author={Hastie, Gordon D and SwIFT, REN{\'e} J and Gordon, Jonathan CD and Slesser, George and Turrell, William R},
  journal={Journal of Cetacean Research and Management},
  volume={5},
  number={3},
  pages={247--252},
  year={2003}
}


@article{li2021decadal,
  title={Decadal Assessment of Sperm Whale Site-Specific Abundance Trends in the Northern Gulf of Mexico Using Passive Acoustic Data},
  author={Li, Kun and Sidorovskaia, Natalia A and Guilment, Thomas and Tang, Tingting and Tiemann, Christopher O},
  journal={Journal of Marine Science and Engineering},
  volume={9},
  number={5},
  pages={454},
  year={2021},
  publisher={Multidisciplinary Digital Publishing Institute}
}

@article{frantzis2014sperm,
  title={Sperm whale occurrence, site fidelity and population structure along the Hellenic Trench (Greece, Mediterranean Sea)},
  author={Frantzis, Alexandros and Alexiadou, Paraskevi and Gkikopoulou, Kalliopi Charitomeni},
  journal={Aquatic Conservation: Marine and Freshwater Ecosystems},
  volume={24},
  number={S1},
  pages={83--102},
  year={2014},
  publisher={Wiley Online Library}
}

@article{guihou2013case,
  title={A case study of the mesoscale dynamics in the North-Western Mediterranean Sea: a combined data--model approach},
  author={Guihou, Karen and Marmain, Julien and Ourmi{\`e}res, Yann and Molcard, Anne and Zakardjian, Bruno and Forget, Philippe},
  journal={Ocean Dynamics},
  volume={63},
  number={7},
  pages={793--808},
  year={2013},
  publisher={Springer}
}


@article{petrenko2003variability,
  title={Variability of circulation features in the Gulf of Lion NW Mediterranean Sea. Importance of inertial currents},
  author={Petrenko, Anne A},
  journal={Oceanologica acta},
  volume={26},
  number={4},
  pages={323--338},
  year={2003},
  publisher={Elsevier}
}

@article{drouot2004summer,
  title={Summer social distribution of sperm whales (\textit{Physeter macrocephalus}) in the Mediterranean Sea},
  author={Drouot, Violaine and Gannier, Alexandre and Goold, John C},
  journal={Journal of the Marine Biological Association of the United Kingdom},
  volume={84},
  number={3},
  pages={675--680},
  year={2004},
  publisher={Cambridge University Press}
}

@article{pavan2000time,
  title={Time patterns of sperm whale codas recorded in the Mediterranean Sea 1985--1996},
  author={Pavan, G and Hayward, T vJ and Borsani, JF and Priano, M and Manghi, M and Fossati, C and Gordon, J},
  journal={The Journal of the Acoustical Society of America},
  volume={107},
  number={6},
  pages={3487--3495},
  year={2000},
  publisher={Acoustical Society of America}
}
@article{w2012passive,
  title={Passive acoustic density estimation of sperm whales in the Tongue of the Ocean, Bahamas},
  author={W ard, Jessica A and Thomas, Len and Jarvis, Susan and DiMarzio, Nancy and Moretti, David and Marques, Tiago A and Dunn, Charlotte and C laridge, Diane and Hartvig, Eva and Tyack, Peter},
  journal={Marine Mammal Science},
  volume={28},
  number={4},
  pages={E444--E455},
  year={2012},
  publisher={Wiley Online Library}
}


@article{mohl2003monopulsed,
  title={The monopulsed nature of sperm whale clicks},
  author={M{\o}hl, Bertel and Wahlberg, Magnus and Madsen, Peter T and Heerfordt, Anders and Lund, Anders},
  journal={The Journal of the Acoustical Society of America},
  volume={114},
  number={2},
  pages={1143--1154},
  year={2003},
  publisher={Acoustical Society of America}
}
@article{nishiwaki1963change,
  title={Change of form in the sperm whale accompanied with growth},
  author={Nishiwaki, Masaharu and Ohsumi, SEIJI and Maeda, YOSHIHIKO},
  journal={Scientific Reports of the Whales Research Institute, Tokyo},
  volume={17},
  pages={l--17},
  year={1963}
}
@article{buscaino2016temporal,
  title={Temporal patterns in the soundscape of the shallow waters of a Mediterranean marine protected area},
  author={Buscaino, Giuseppa and Ceraulo, Maria and Pieretti, Nadia and Corrias, Valentina and Farina, Almo and Filiciotto, Francesco and Maccarrone, Vincenzo and Grammauta, Rosario and Caruso, Francesco and Giuseppe, Alonge and others},
  journal={Scientific reports},
  volume={6},
  number={1},
  pages={1--13},
  year={2016},
  publisher={Nature Publishing Group}
}
@article{blasi2021behaviour,
  title={Behaviour and vocalizations of two sperm whales (\textit{Physeter macrocephalus}) entangled in illegal driftnets in the Mediterranean Sea},
  author={Blasi, Monica Francesca and Caserta, Valentina and Bruno, Chiara and Salzeri, Perla and Di Paola, Agata Irene and Lucchetti, Alessandro},
  journal={PloS one},
  volume={16},
  number={4},
  pages={e0250888},
  year={2021},
  publisher={Public Library of Science San Francisco, CA USA}
}

@article{abdulla2008maritime,
  title={Maritime traffic effects on biodiversity in the Mediterranean Sea: Review of impacts, priority areas and mitigation measures},
  journal={Workshop report},
  author={Abdulla, Ameer and Linden, Olof},
  year={2008},
  publisher={IUCN}
}


@article{notarbartolo1990note,
  title={A note on the cetacean incidental catch in the Italian driftnet swordfish fishery, 1986-1988},
  author={Notarbartolo di Sciara, Giuseppe},
  journal={Report of the International Whaling Commission},
  volume={40},
  pages={459--460},
  year={1990}
}

@article{notarbartolo2014sperm,
  title={Sperm whales, (\textit{Physeter macrocephalus}), in the Mediterranean Sea: a summary of status, threats, and conservation recommendations},
  author={Notarbartolo-Di-Sciara, Giuseppe},
  journal={Aquatic Conservation: Marine and Freshwater Ecosystems},
  volume={24},
  number={S1},
  pages={4--10},
  year={2014},
  publisher={Wiley Online Library}
}

@article{caruso2015size,
  title={Size distribution of sperm whales acoustically identified during long term deep-sea monitoring in the Ionian Sea},
  author={Caruso, Francesco and Sciacca, Virginia and Bellia, Giorgio and De Domenico, Emilio and Larosa, Giuseppina and Papale, Elena and Pellegrino, Carmelo and Pulvirenti, Sara and Riccobene, Giorgio and Simeone, Francesco and others},
  journal={PLoS One},
  volume={10},
  number={12},
  pages={e0144503},
  year={2015},
  publisher={Public Library of Science San Francisco, CA USA}
}
@article{barile2021temporal,
  title={Temporal acoustic occurrence of sperm whales \textit{Physeter macrocephalus} and long-finned pilot whales \textit{Globicephala melas} off western Ireland},
  author={Barile, Cynthia and Berrow, Simon and Parry, Gareth and Brien, Joanne O},
  journal={Marine Ecology Progress Series},
  volume={661},
  pages={203--227},
  year={2021}
}
@article{lewis2007sperm,
  title={Sperm whale abundance estimates from acoustic surveys of the Ionian Sea and Straits of Sicily in 2003},
  author={Lewis, T and Gillespie, D and Lacey, C and Matthews, J and Danbolt, M and Leaper, R and McLanaghan, R and Moscrop, A},
  journal={Journal of the Marine Biological Association of the United Kingdom},
  volume={87},
  number={1},
  pages={353--357},
  year={2007}
}
@article{cominelli2020vessel,
  title={Vessel noise in spatially constricted areas: Modeling acoustic footprints of large vessels in the Cabot Strait, Eastern Canada},
  author={Cominelli, Simone and Halliday, William D and Pine, Matthew K and Hilliard, R Casey and Lawson, Jack W and Duman, Nadia I and Devillers, Rodolphe},
  journal={Ocean \& Coastal Management},
  volume={194},
  pages={105255},
  year={2020},
  publisher={Elsevier}
}

@article{marques2009estimating,
  title={Estimating cetacean population density using fixed passive acoustic sensors: An example with Blainville’s beaked whales},
  author={Marques, Tiago A and Thomas, Len and Ward, Jessica and DiMarzio, Nancy and Tyack, Peter L},
  journal={The Journal of the Acoustical Society of America},
  volume={125},
  number={4},
  pages={1982--1994},
  year={2009},
  publisher={Acoustical Society of America}
}


@article{mate2007evolution,
  title={The evolution of satellite-monitored radio tags for large whales: One laboratory's experience},
  author={Mate, Bruce and Mesecar, Roderick and Lagerquist, Barbara},
  journal={Deep Sea Research Part II: Topical Studies in Oceanography},
  volume={54},
  number={3-4},
  pages={224--247},
  year={2007},
  publisher={Elsevier}
}

@article{van2009management,
  title={Management and research applications of real-time and archival passive acoustic sensors over varying temporal and spatial scales},
  author={Van Parijs, Sofie M and Clark, Chris W and Sousa-Lima, Renata S and Parks, Susan E and Rankin, Shannon and Risch, Denise and Van Opzeeland, Ilse C},
  journal={Marine Ecology Progress Series},
  volume={395},
  pages={21--36},
  year={2009}
}

@article{thode2004tracking,
  title={Tracking sperm whale (\textit{Physeter macrocephalus}) dive profiles using a towed passive acoustic array},
  author={Thode, Aaron},
  journal={The Journal of the Acoustical Society of America},
  volume={116},
  number={1},
  pages={245--253},
  year={2004},
  publisher={Acoustical Society of America}
}

@article{wiggins2012beaked,
  title={Beaked whale and dolphin tracking using a multichannel autonomous acoustic recorder},
  author={Wiggins, Sean M and McDonald, Mark A and Hildebrand, John A},
  journal={The Journal of the Acoustical Society of America},
  volume={131},
  number={1},
  pages={156--163},
  year={2012},
  publisher={Acoustical Society of America}
}


@techreport{longterm,
  title={Long term Underwater Noise Management Plan},
  booktitle = {BCFerries},
  author={BCFerries},
  note={\url{https://www.bcferries.com/web_image/hd0/h89/8813696483358.pdf}},
  institution={CEO},
  year={2019},
  publisher = {BCFerries}
}
@article{giorli2020acoustically,
  title={Acoustically estimated size distribution of sperm whales (\textit{Physeter macrocephalus}) off the east coast of New Zealand},
  author={Giorli, Giacomo and Goetz, Kimberly T},
  journal={New Zealand Journal of Marine and Freshwater Research},
  volume={54},
  number={2},
  pages={177--188},
  year={2020},
  publisher={Taylor \& Francis}
}

@book{sverdrup1947wind,
  title={Wind, sea and swell: Theory of relations for forecasting},
  author={Sverdrup, Harald Ulrik and Munk, Walter Heinrich},
  number={303},
  year={1947},
  publisher={Hydrographic Office}
}

@article{thomas2012passive,
  title={Passive acoustic monitoring for estimating animal density},
  author={Thomas, Len and Marques, Tiago A},
  journal={Acoustics Today},
  volume={8},
  number={3},
  pages={35--44},
  year={2012}
}
@techreport{vamos2017,
  title={Projet \uppercase{VAMOS} : Visées aeriennes de mammifères marins jointes aux obervations acoustiques sous-marines de la bouée \uppercase{BOMBYX} et Antares: nouveaux modèles en suivis et lois allométriques du \textit{Physeter macrocephalus}, \textit{Ziphius Cavirostris} et autres cétacés},
  booktitle = {Pelagos Research Reports},
  author={Glotin, H. and Giraudet, P. and Ricard, J. and Malige, F. and Patris, P. and Roger, V. and Prévot, J.-M. and Poupard, M. and Philippe, O. and Cosentino, P.},
  note={\url{http://sabiod.org/pub/PELAGOS_VAMOS.pdf}},
  institution={Univ. Toulon},
  year={2017},
  publisher = {PELAGOS int. Cetacean Sanctuary, France, Italie, Monaco www.sanctuaire-pelagos.org}
}
@article{sousa2013review,
  title={A review and inventory of fixed autonomous recorders for passive acoustic monitoring of marine mammals},
  author={Sousa-Lima, Renata S and Norris, Thomas F and Oswald, Julie N and Fernandes, Deborah P},
  journal={Aquatic Mammals},
  volume={39},
  number={1},
  pages={23--53},
  year={2013},
  publisher={Aquatic Mammals Journal, NFP}
}

@article{marques2013estimating,
  title={Estimating animal population density using passive acoustics},
  author={Marques, Tiago A and Thomas, Len and Martin, Stephen W and Mellinger, David K and Ward, Jessica A and Moretti, David J and Harris, Danielle and Tyack, Peter L},
  journal={Biological Reviews},
  volume={88},
  number={2},
  pages={287--309},
  year={2013},
  publisher={Wiley Online Library}
}

@article{teloni2007127,
  title={127 Consistent acoustic size estimation of sperm whales using clicks recorded from unknown aspects},
  author={Teloni, V and Zimmer, W MX and WAahlberg, M and Madsen, P},
  journal={J. Cetacean Res. Manage},
  volume={9},
  number={2},
  pages={127--136},
  year={2007},
  publisher={Citeseer}
}


@inproceedings{BestFa,
  title={Stereo to 5-channels bombyx sonobuoys:From 4 years cetacean monitoring to real-time whale-ship anti-collision system},
  author={Best, Paul and Marzetti, Sebastian and Poupard, Marion and Ferrari, Maxence and Marxer, Ricrad and Phillippe, O and and Gies, Valentin and Barchasz, Valentin and Glotin, Hervé},
  booktitle={European Acoustics Association},
  year={2020}
}

@article{kandia2006detection,
  title={Detection of sperm whale clicks based on the Teager--Kaiser energy operator},
  author={Kandia, V and Stylianou, Y},
  journal={Applied Acoustics},
  volume={67},
  number={11-12},
  pages={1144--1163},
  year={2006},
  publisher={Elsevier}
}

@article{norris1972theory,
  title={A theory for the function of the spermaceti organ of the sperm whale},
  author={Norris, Kenneth S and Harvey, George W},
  journal={Animal orientation and navigation},
  pages={393--417},
  year={1972},
  publisher={NASA Washington, D}
}

@article{rhinelander2004measuring,
  title={Measuring sperm whales from their clicks: Stability of interpulse intervals and validation that they indicate whale length},
  author={Rhinelander, Marcus Q and Dawson, Stephen M},
  journal={The Journal of the Acoustical Society of America},
  volume={115},
  number={4},
  pages={1826--1831},
  year={2004},
  publisher={Acoustical Society of America}
}

@article{pavan1997software,
  title={Software tools for real-time IPI measurements on sperm whale sounds},
  author={Pavan, G and Priano, M and Manghi, M and Fossati, C},
  journal={Proceedings-Institute of Acoustics},
  volume={19},
  pages={157--164},
  year={1997},
  publisher={INSTITUTE OF ACOUSTICS}
}
@article{adler1980acoustically,
  title={Acoustically derived estimate of the size distribution for a sample of sperm whales (\textit{Physeter catodon}) in the Western North Atlantic},
  author={Adler-Fenchel, Hilary S},
  journal={Canadian Journal of Fisheries and Aquatic Sciences},
  volume={37},
  number={12},
  pages={2358--2361},
  year={1980},
  publisher={NRC Research Press Ottawa, Canada}
}

@article{pine2016potential,
  title={The potential for vessel noise to mask biologically important sounds within ecologically significant embayments},
  author={Pine, Matthew K and Jeffs, Andrew G and Wang, Ding and Radford, Craig A},
  journal={Ocean \& Coastal Management},
  volume={127},
  pages={63--73},
  year={2016},
  publisher={Elsevier}
}

@article{watwood2006deep,
  title={Deep-diving foraging behaviour of sperm whales (\textit{Physeter macrocephalus})},
  author={Watwood, Stephanie L and Miller, Patrick JO and Johnson, Mark and Madsen, Peter T and Tyack, Peter L},
  journal={Journal of Animal Ecology},
  volume={75},
  number={3},
  pages={814--825},
  year={2006},
  publisher={Wiley Online Library}
}
@article{gervaise2012shipping,
  title={Shipping noise in whale habitat: Characteristics, sources, budget, and impact on belugas in Saguenay--St. Lawrence Marine Park hub},
  author={Gervaise, Cedric and Simard, Yvan and Roy, Nathalie and Kinda, Bazile and Menard, Nadia},
  journal={The Journal of the Acoustical Society of America},
  volume={132},
  number={1},
  pages={76--89},
  year={2012},
  publisher={Acoustical Society of America}
}

@article{di1997bioacoustics,
  title={Bioacoustics: a tool for the conservation of cetaceans in the Mediterranean Sea},
  author={di Sciara, Giuseppe Notarbartolo and Gordon, Jonathan},
  journal={Marine \& Freshwater Behaviour \& Phy},
  volume={30},
  number={2},
  pages={125--146},
  year={1997},
  publisher={Taylor \& Francis}
}


@article{panigada2006mediterranean,
  title={Mediterranean fin whales at risk from fatal ship strikes},
  author={Panigada, Simone and Pesante, Giovanna and Zanardelli, Margherita and Capoulade, Fr{\'e}d{\'e}ric and Gannier, Alexandre and Weinrich, Mason T},
  journal={Marine Pollution Bulletin},
  volume={52},
  number={10},
  pages={1287--1298},
  year={2006},
  publisher={Elsevier}
}

@article{williams2015impacts,
  title={Impacts of anthropogenic noise on marine life: Publication patterns, new discoveries, and future directions in research and management},
  author={Williams, Robert and Wright, Andrew J and Ashe, Erin and Blight, LK and Bruintjes, R and Canessa, R and Clark, CW and Cullis-Suzuki, S and Dakin, DT and Erbe, Christine and others},
  journal={Ocean \& Coastal Management},
  volume={115},
  pages={17--24},
  year={2015},
  publisher={Elsevier}
}

@article{pieretti2020anthropogenic,
  title={Anthropogenic noise and biological sounds in a heavily industrialized coastal area (Gulf of Naples, Mediterranean Sea)},
  author={Pieretti, N and Martire, M Lo and Corinaldesi, C and Musco, L and Dell’Anno, A and Danovaro, R},
  journal={Marine Environmental Research},
  volume={159},
  pages={105002},
  year={2020},
  publisher={Elsevier}
}

@article{reeves2006status,
  title={The status and distribution of cetaceans in the Black Sea and Mediterranean Sea},
  author={Reeves, RR and Notarbartolo di Sciara, G and others},
  year={2006},
  journal={Workshop report},
  publisher={Malaga (Spain) IUCN}
}

@article{laran2007seasonal,
  title={Seasonal variation of striped dolphins, fin-and sperm whales' abundance in the Ligurian Sea (Mediterranean Sea)},
  author={Laran, Sophie and Drouot-Dulau, Violaine},
  journal={Journal of the Marine Biological Association of the United Kingdom},
  volume={87},
  number={1},
  pages={345--352},
  year={2007},
  publisher={Cambridge University Press}
}

@article{praca2009modelling,
  title={Modelling the habitat suitability of cetaceans: example of the sperm whale in the northwestern Mediterranean Sea},
  author={Praca, Emilie and Gannier, Alexandre and Das, Krishna and Laran, Sophie},
  journal={Deep Sea Research Part I: Oceanographic Research Papers},
  volume={56},
  number={4},
  pages={648--657},
  year={2009},
  publisher={Elsevier}
}


@article{clark2009acoustic,
  title={Acoustic masking in marine ecosystems: intuitions, analysis, and implication},
  author={Clark, Christopher W and Ellison, William T and Southall, Brandon L and Hatch, Leila and Van Parijs, Sofie M and Frankel, Adam and Ponirakis, Dimitri},
  journal={Marine Ecology Progress Series},
  volume={395},
  pages={201--222},
  year={2009}
}
@inproceedings{rougier2015wave,
  title={Wave-current interactions in deep water conditions: field measurements and analyses},
  author={Rougier, Gilles and Rey, Vincent and Molcard, Anne},
  booktitle={EGU General Assembly Conference Abstracts},
  pages={4719},
  year={2015}
}

@article{zimmer2005off,
  title={Off-axis effects on the multipulse structure of sperm whale usual clicks with implications for sound production},
  author={Zimmer, Walter MX and Madsen, Peter T and Teloni, Valeria and Johnson, Mark P and Tyack, Peter L},
  journal={The Journal of the Acoustical Society of America},
  volume={118},
  number={5},
  pages={3337--3345},
  year={2005},
  publisher={Acoustical Society of America}
}
@article{rosel2003pcr,
  title={PCR-based sex determination in Odontocete cetaceans},
  author={Rosel, Patricia E},
  journal={Conservation Genetics},
  volume={4},
  number={5},
  pages={647--649},
  year={2003},
  publisher={Springer}
}

@book{richardson2013marine,
  title={Marine mammals and noise},
  author={Richardson, W John and Greene Jr, Charles R and Malme, Charles I and Thomson, Denis H},
  year={2013},
  publisher={Academic press}
}
@article{katona1981identifying,
  title={Identifying humpback whales using their natural markings},
  author={Katona, SK and Whitehead, HP},
  journal={Polar Record},
  volume={20},
  number={128},
  pages={439--444},
  year={1981},
  publisher={Cambridge University Press}
}

@article{mohl1981sperm,
  title={‘Sperm Whale Size Determination: Outlines of an Acoustic Approach},
  author={M{\o}hl, Bertel and Larsen, E and Amundin, M},
  year={1981},
  number={5},
  journal={FAO Fisheries},
  volume={3},
  pages={327--331}
}

@article{gordon1991evaluation,
  title={Evaluation of a method for determining the length of sperm whales (\textit{Physeter catodon}) from their vocalizations},
  author={Gordon, Jonathan CD},
  journal={Journal of Zoology},
  volume={224},
  number={2},
  pages={301--314},
  year={1991},
  publisher={Wiley Online Library}
}
@book{ridgway1998handbook,
  title={Handbook of marine mammals: the second book of dolphins and the porpoises},
  author={Ridgway, Sam H and Harrison, Richard and Harrison, Richard John},
  year={1998},
  publisher={Elsevier}
}

  
@article{growcott2011measuring,
  title={Measuring body length of male sperm whales from their clicks: the relationship between inter-pulse intervals and photogrammetrically measured lengths},
  author={Growcott, Abraham and Miller, Brian and Sirguey, Pascal and Slooten, Elisabeth and Dawson, Stephen},
  journal={The Journal of the Acoustical Society of America},
  volume={130},
  number={1},
  pages={568--573},
  year={2011},
  publisher={ASA}
}
@article{madsen2002sperm,
  title={Sperm whale sound production studied with ultrasound time/depth-recording tags},
  author={Madsen, PT and Payne, R and Kristiansen, NU and Wahlberg, M and Kerr, I and M{\o}hl, B},
  journal={Journal of Experimental Biology},
  volume={205},
  number={13},
  pages={1899--1906},
  year={2002},
  publisher={The Company of Biologists Ltd}
}

@article{antunes2010measuring,
  title={Measuring inter-pulse intervals in sperm whale clicks: Consistency of automatic estimation methods},
  author={Antunes, Ricardo and Rendell, Luke and Gordon, Jonathan},
  journal={The Journal of the Acoustical Society of America},
  volume={127},
  number={5},
  pages={3239--3247},
  year={2010},
  publisher={Acoustical Society of America}
}
@article{wenz1962acoustic,
  title={Acoustic ambient noise in the ocean: Spectra and sources},
  author={Wenz, Gordon M},
  journal={The Journal of the Acoustical Society of America},
  volume={34},
  number={12},
  pages={1936--1956},
  year={1962},
  publisher={Acoustical Society of America}
}


@article{kusel2011cetacean,
  title={Cetacean population density estimation from single fixed sensors using passive acoustics},
  author={K{\"u}sel, Elizabeth T and Mellinger, David K and Thomas, Len and Marques, Tiago A and Moretti, David and Ward, Jessica},
  journal={The Journal of the Acoustical Society of America},
  volume={129},
  number={6},
  pages={3610--3622},
  year={2011},
  publisher={Acoustical Society of America}
}

@article{mate1994change,
  title={A change in sperm whale (\textit{Physeter macrocephalus}) distribution correlated to seismic surveys in the Gulf of Mexico},
  author={Mate, Bruce R and Stafford, Kathleen M and Ljungblad, Donald K},
  journal={The Journal of the Acoustical Society of America},
  volume={96},
  number={5},
  pages={3268--3269},
  year={1994},
  publisher={Acoustical Society of America}
}
@article{wise2009global,
  title={A global assessment of chromium pollution using sperm whales (\textit{Physeter macrocephalus}) as an indicator species},
  author={Wise Sr, John Pierce and Payne, Roger and Wise, Sandra S and LaCerte, Carolyne and Wise, James and Gianios Jr, Christy and Thompson, W Douglas and Perkins, Christopher and Zheng, Tongzhang and Zhu, Cairong and others},
  journal={Chemosphere},
  volume={75},
  number={11},
  pages={1461--1467},
  year={2009},
  publisher={Elsevier}
}

@article{francois1982sound1,
  title={Sound absorption based on ocean measurements: Part I: Pure water and magnesium sulfate contributions},
  author={Francois, RE and Garrison, GR},
  journal={The Journal of the Acoustical Society of America},
  volume={72},
  number={3},
  pages={896--907},
  year={1982},
  publisher={Acoustical Society of America}
}

@article{francois1982sound2,
  title={Sound absorption based on ocean measurements. Part II: Boric acid contribution and equation for total absorption},
  author={Francois, RE and Garrison, GR},
  journal={The Journal of the Acoustical Society of America},
  volume={72},
  number={6},
  pages={1879--1890},
  year={1982},
  publisher={Acoustical Society of America}
}

@article{ainslie1998simplified,
  title={A simplified formula for viscous and chemical absorption in sea water},
  author={Ainslie, Michael A and McColm, James G},
  journal={The Journal of the Acoustical Society of America},
  volume={103},
  number={3},
  pages={1671--1672},
  year={1998},
  publisher={Acoustical Society of America}
}
@article{vargas2017updating,
  title={Updating temperature and salinity mean values and trends in the Western Mediterranean: The RADMED project},
  author={Vargas-Y{\'a}{\~n}ez, Manuel and Garc{\'\i}a-Mart{\'\i}nez, MC and Moya, Francina and Balb{\'\i}n, Rosa and L{\'o}pez-Jurado, Jos{\'e} Luis and Serra, M and Zunino, P and Pascual, Josep and Salat, Jordi},
  journal={Progress in oceanography},
  volume={157},
  pages={27--46},
  year={2017},
  publisher={Elsevier}
}

@article{zimmer2005three,
  title={Three-dimensional beam pattern of regular sperm whale clicks confirms bent-horn hypothesis},
  author={Zimmer, Walter MX and Tyack, Peter L and Johnson, Mark P and Madsen, Peter T},
  journal={The Journal of the Acoustical Society of America},
  volume={117},
  number={3},
  pages={1473--1485},
  year={2005},
  publisher={Acoustical Society of America}
}
@article{nosal2007sperm,
  title={Sperm whale three-dimensional track, swim orientation, beam pattern, and click levels observed on bottom-mounted hydrophones},
  author={Nosal, Eva-Marie and Frazer, L Neil},
  journal={The Journal of the Acoustical Society of America},
  volume={122},
  number={4},
  pages={1969--1978},
  year={2007},
  publisher={Acoustical Society of America}
}
